# Supplementary material for: Analysis of two domains with novel RNA-processing activities throws light on the complex evolution of ribosomal RNA biogenesis
Source: Front Genet. 2014 Dec 23;5:424. doi: 10.3389/fgene.2014.00424 (PMC4275035; doi:10.3389/fgene.2014.00424)
Supplement: Supplementary file 1 [file DataSheet1.ZIP]

Archive with 2 entries (2 files):
- Supplemental_Figure.pdf
- Supplemental_Material.html
